# Supplementary material for: Systematic Review and Meta-Analysis of the Correlation Coefficients between Nomophobia and Anxiety, Smartphone Addiction, and Insomnia Symptoms
Source: Healthcare (Basel). 2023 Jul 19;11(14):2066. doi: 10.3390/healthcare11142066 (PMC10380081; doi:10.3390/healthcare11142066)
Supplement: Supplementary file 1 [file healthcare-11-02066-s001.zip]

Archive with 1 entries (1 files):
- healthcare-2491429-supplementary.pdf
